# Supplementary material for: Influence of sex on survival rates of HPV-positive oropharyngeal cancers
Source: Front Oncol. 2022 Aug 10;12:917890. doi: 10.3389/fonc.2022.917890 (PMC9472547; doi:10.3389/fonc.2022.917890)
Supplement: Supplementary file 1 [file DataSheet_1.zip]

Archive with 24 entries (24 files):
- Outcome_C10_MOA_table.numbers
- __MACOSX/._Outcome_C10_MOA_table.numbers
- Outcome_C10_MOA_graph.numbers
- __MACOSX/._Outcome_C10_MOA_graph.numbers
- Outcome_C10_KM_table.numbers
- __MACOSX/._Outcome_C10_KM_table.numbers
- Outcome_C10_KM_graph.numbers
- __MACOSX/._Outcome_C10_KM_graph.numbers
- Outcome_C09_MOA_table.numbers
- __MACOSX/._Outcome_C09_MOA_table.numbers
- Outcome_C09_MOA_graph.numbers
- __MACOSX/._Outcome_C09_MOA_graph.numbers
- Outcome_C09_KM_table.numbers
- __MACOSX/._Outcome_C09_KM_table.numbers
- Outcome_C09_KM_graph.numbers
- __MACOSX/._Outcome_C09_KM_graph.numbers
- Outcome_C01_MOA_table.numbers
- __MACOSX/._Outcome_C01_MOA_table.numbers
- Outcome_C01_MOA_graph.numbers
- __MACOSX/._Outcome_C01_MOA_graph.numbers
- Outcome_C01_KM_table.numbers
- __MACOSX/._Outcome_C01_KM_table.numbers
- Outcome_C01_KM_graph.numbers
- __MACOSX/._Outcome_C01_KM_graph.numbers
